# Supplementary material for: Medical Needs Extraction for Breast Cancer Patients from Question and Answer Services: Natural Language Processing-Based Approach
Source: JMIR Cancer. 2021 Oct 28;7(4):e32005. doi: 10.2196/32005 (PMC8587180; doi:10.2196/32005)
Supplement: Multimedia Appendix 1 [file cancer_v7i4e32005_app1.xlsx]

## Sheet: Sheet 1
Multimedia Appendix 1
CPC category code	CPC category name	Frequency (%)
16.3.1.1.	Worrying about cancer with subjective symptoms	1661 (23.8%)
16.2.1.1.	Matters related to cancer screening	702 (10%)
16.3.2.1.	Concerns regarding suspicion of cancer (other)	494 (7.1%)
12.2.4.1.	Anxiety due to lack of knowledge about cancer	419 (6%)
3.1.3.5.	The received treatment (choice), whether it is correct	255 (3.6%)
3.2.2.2.	Worrying about the results and their trends	234 (3.3%)
12.1.1.1.	Anxiety about the possibility of recurrence or metastasis	225 (3.2%)
9.1.2.2.	Difficulty in asking questions or expressing concerns to the doctor	137 (2%)
12.3.2.3.	I can't stop thinking about cancer	111 (1.6%)
9.1.1.1.	Doctor's words and attitude	93 (1.3%)
12.3.2.2.	Linking illness to cancer	82 (1.2%)
12.5.2.4.	Depression (other)	75 (1.1%)
3.1.1.1.	Uncertainty about treatment options	70 (1%)
13.3.2.1.	Fluctuations, loss and change in femininity	68 (1%)
3.1.1.6.	Concerns about hesitation when deciding on a treatment method and difficulty in selecting a treatment (other)	57 (0.8%)
12.3.2.1.	Anxiety increases while waiting for test results	46 (0.7%)
14.1.4.2.	Future anxiety due to inability to take out or renew private insurance	46 (0.7%)
3.1.5.1.	Use of folk remedies and health foods	46 (0.7%)
3.2.1.6.	Concerns about undergoing tests (other)	46 (0.7%)
3.1.3.11.	I am worried about the effect of anticancer drugs	45 (0.6%)
12.2.1.2.	Pain due to cancer progression, side effects of treatment and sequelae may occur	43 (0.6%)
11.1.24.4.	Irregular menstruation / changes due to hormone therapy, etc.	37 (0.5%)
13.3.1.6.	Matters related to breast reconstruction	37 (0.5%)
12.2.2.4.	I think I can't get married	32 (0.5%)
11.1.21.5.	Gastrectomy allows you to eat little by little	31 (0.4%)
12.3.2.4.	Anxiety about superimposing oneself on the (familiar) same person	31 (0.4%)
15.2.3.2.	Spouse violence, cold attitude / words	30 (0.4%)
2.1.3.1.	Anxiety about future hospitalization and treatment	28 (0.4%)
12.1.1.2.	Anxiety due to recurrence or new metastasis	25 (0.4%)
12.1.2.1.	At the time of initial diagnosis (treatment), the shock and pain that had already metastasized	24 (0.3%)
3.1.2.1.	Before treatment: Concerns about future treatment	24 (0.3%)
3.2.2.3.	Issues related to receiving tests (other)	24 (0.3%)
5.2.1.3.	I'm not convinced by the doctor's explanation	24 (0.3%)
1.1.1.7.	Choosing which hospital or doctor is right for you	23 (0.3%)
11.1.1.1.	Hair loss due to anticancer drug treatment	23 (0.3%)
12.3.1.5.	Anxiety about superimposing oneself on the death of the (familiar) patient	23 (0.3%)
13.3.2.2.	Fluctuations, loss and change of masculinity	23 (0.3%)
3.1.2.6.	Anxiety that the condition may progress while waiting for treatment	23 (0.3%)
3.2.1.1.	Distrust of the test	23 (0.3%)
13.3.1.2.	The pain of changing appearance	21 (0.3%)
15.2.1.8.	Worried about future spouse	20 (0.3%)
3.1.3.10.	Worried about the onset of other diseases due to treatment	20 (0.3%)
5.2.1.1.	Lack of doctor explanation	19 (0.3%)
12.4.3.5.	Depends on alcohol	18 (0.3%)
15.1.1.5.	I was told that I had cancer	18 (0.3%)
5.1.1.1.	Dissatisfaction with the method of notification and consideration	17 (0.2%)
1.1.1.4.	Hospital selection for future cancer screening	16 (0.2%)
10.2.1.1.	Dissatisfaction with past examinations, diagnoses and treatments	16 (0.2%)
3.2.2.1.	I'm worried about finding out the test results	16 (0.2%)
11.1.22.2.	Weight loss, weight loss after gastrectomy	15 (0.2%)
14.1.2.14.	Thing about medical expenses (others)	15 (0.2%)
14.1.2.8.	Medical expenses are borne because you do not have private insurance	15 (0.2%)
11.1.24.3.	Menopausal symptoms due to the effects of treatment	14 (0.2%)
15.2.2.2.	Divorce / evaporation	14 (0.2%)
3.2.1.2.	I'm worried about getting an inspection	14 (0.2%)
11.1.16.1.	Upper limb (arm) movement disorder due to lymphedema	13 (0.2%)
11.1.3.5.	Other symptoms due to radiation side effects	13 (0.2%)
11.2.4.4.	Pain at the onset site (primary site, recurrence / metastasis site)	13 (0.2%)
12.2.1.5.	How will the condition change in the future?	13 (0.2%)
15.2.15.4.	The pain of not being able to breastfeed	13 (0.2%)
3.1.2.4.	I have no plans for treatment	13 (0.2%)
1.1.1.1.	Difficulty in obtaining information for selecting hospitals and doctors	12 (0.2%)
12.1.1.3.	Anxiety due to repeated recurrence and metastasis	12 (0.2%)
12.2.5.1.	Suspecting or worrying about another type of cancer	12 (0.2%)
14.1.2.10.	Concerns about injury and illness allowance benefits	12 (0.2%)
14.1.5.5.	Costs of uninsured medicines and treatments	12 (0.2%)
11.1.26.3.	Symptomatology due to sexual dysfunction (others)	11 (0.2%)
12.4.1.4.	Why you (only) why you are	11 (0.2%)
15.2.11.13.	May be inherited by children	11 (0.2%)
15.2.11.14.	May infect children (hepatitis C, etc.)	11 (0.2%)
15.2.4.1.	Illness of the couple	11 (0.2%)
15.2.6.12.	I am worried about my parents'life and caring for them	11 (0.2%)
7.1.1.1.	I have a small child, so I want to treat it at home	11 (0.2%)
11.1.24.1.	Weight gain due to hormone therapy, etc.	10 (0.1%)
13.3.1.1.	Anxiety about changing appearance	10 (0.1%)
14.2.3.12.	(Employer) Anxiety about returning to work or continuing (Other)	10 (0.1%)
2.2.1.2.	Unexpectedly early or late discharge	10 (0.1%)
3.2.1.3.	Symptoms (pain, etc.) and complications after the test	10 (0.1%)
12.2.1.7.	May be accompanied by other diseases	9 (0.1%)
12.2.3.1.	Vague anxiety about returning to the original state / life	9 (0.1%)
12.2.3.5.	I'm worried about what will happen in the future	9 (0.1%)
12.5.3.1.	I want to die / I want to commit suicide	9 (0.1%)
14.2.3.4.	(Employer) How long does it take to get back to work?	9 (0.1%)
15.2.15.3.	Anxiety about (safe) childbirth	9 (0.1%)
3.1.3.9.	Concerns about future treatment	9 (0.1%)
11.1.1.10.	General side effects of anticancer drugs	8 (0.1%)
11.1.24.2.	Chest swells due to hormone therapy, etc.	8 (0.1%)
11.2.1.5.	Fever	8 (0.1%)
12.2.1.6.	How far is it going	8 (0.1%)
12.2.4.2.	Anxiety due to lack of knowledge about treatment	8 (0.1%)
12.4.1.15.	Thing about psychological impact by cancer notification (including notification of recurrence / metastasis / progression) (others)	8 (0.1%)
14.1.2.5.	I'm worried about how long and how much medical expenses will be required	8 (0.1%)
15.2.11.11.	Ill child is worried	8 (0.1%)
15.2.3.1.	Spouse is ignorant, indifferent, ignorant	8 (0.1%)
15.2.6.13.	I am worried about having cancer in my family who are in the same living environment as me	8 (0.1%)
1.1.1.6.	I can't find a hospital that can receive special treatment (bone marrow transplantation, etc.) and advanced medical care.	7 (0.1%)
11.1.1.2.	Nerve damage such as numbness and discomfort caused by anticancer drugs	7 (0.1%)
11.1.16.7.	Thing about symptom by lymphedema (other)	7 (0.1%)
11.1.17.5.	Thing about influence on daily life by lymphedema (other)	7 (0.1%)
11.1.21.4.	Concerns and worries about food selection, menus, and intake methods due to gastrectomy	7 (0.1%)
11.1.24.5.	Side effects due to hormone therapy (others)	7 (0.1%)
11.1.5.6.	Obstruction of gastrointestinal passage due to the effects of surgery	7 (0.1%)
11.2.1.8.	Coughing	7 (0.1%)
11.2.3.4.	(Other symptoms) Easy to get tired	7 (0.1%)
12.2.5.2.	A feeling of instability due to having another cancer	7 (0.1%)
13.1.2.2.	Re-questioning the meaning of life	7 (0.1%)
13.3.3.6.	Changes in perception of oneself (others)	7 (0.1%)
3.1.1.5.	Inconsistency in treatment policy with doctor	7 (0.1%)
9.1.1.3.	The doctor does not understand the patient's feelings	7 (0.1%)
1.1.1.2.	Difficult to choose a hospital	6 (0.1%)
11.1.3.1.	Skin symptoms such as redness and pigmentation due to side effects of radiation	6 (0.1%)
11.1.5.9.	Postoperative complications and postoperative sequelae (Other)	6 (0.1%)
11.2.1.4.	(Cause cannot be identified) Pain	6 (0.1%)
12.4.1.1.	Cancer notification shock (strong shock, white head)	6 (0.1%)
12.5.2.2.	Depression due to illness or anxiety about death	6 (0.1%)
14.1.2.4.	Suffering from increased out-of-pocket health insurance	6 (0.1%)
14.1.5.3.	Purchase cost of consumables (gauze, etc.) for treatment	6 (0.1%)
14.2.1.10.	Regarding the effects of cancer on work (others)	6 (0.1%)
14.2.3.5.	Should I retire from work	6 (0.1%)
15.1.2.1.	How to get along after illness	6 (0.1%)
15.2.16.1.	Relationship with family (Other)	6 (0.1%)
15.2.6.5.	Do not die before parents (including parents-in-law and siblings)	6 (0.1%)
3.1.4.2.	Rejection to treatment due to previous experience	6 (0.1%)
9.3.1.1.	Dissatisfaction and doubts about the safety of treatment / testing	6 (0.1%)
1.2.1.3.	It is painful to be with obstetrics at a gynecological examination	5 (0.1%)
11.1.1.6.	Mucosal damage caused by anticancer drugs (stomatitis, etc.)	5 (0.1%)
11.1.18.1.	Inconvenience when bathing due to permanent tracheal foramen	5 (0.1%)
11.1.25.2.	(Changes in hormonal balance) I can't sleep due to menopausal symptoms	5 (0.1%)
11.1.6.5.	Difficult to disinfect surgical wounds at home	5 (0.1%)
11.1.9.2.	Diarrhea / fecal incontinence	5 (0.1%)
11.3.1.2.	Future health management	5 (0.1%)
11.3.1.4.	Impact on daily life due to persistent illness and disability	5 (0.1%)
12.4.1.5.	Confusion (I don't know what it is)	5 (0.1%)
12.5.2.1.	Depression due to repeated recurrences	5 (0.1%)
14.1.2.9.	Not covered by private insurance benefits and high medical costs	5 (0.1%)
14.1.3.3.	I am worried about the cost of living in my pension life	5 (0.1%)
15.1.2.5.	Behave so as not to worry about others	5 (0.1%)
15.2.11.12.	Worried about children	5 (0.1%)
15.2.15.7.	Abortion for treatment	5 (0.1%)
15.2.3.3.	I can't ask my spouse for help	5 (0.1%)
3.1.3.2.	Whether to continue or stop this treatment	5 (0.1%)
3.1.3.3.	I can't continue the same treatment anymore	5 (0.1%)
3.1.3.7.	Concerns about the treatment you are (or have) received	5 (0.1%)
3.1.5.2.	Treatment and care to remove pain and symptoms such as side effects	5 (0.1%)
8.2.1.2.	Difficult to go to the hospital due to physical condition	5 (0.1%)
11.1.1.3.	Nausea caused by anticancer drugs	4 (0.1%)
11.1.1.4.	Changes in appearance due to anticancer drugs (blackening of nails, skin symptoms)	4 (0.1%)
11.1.1.5.	Loss of appetite and taste changes caused by anticancer drugs	4 (0.1%)
11.1.13.2.	(Artificial anus) Excretion cannot be controlled	4 (0.1%)
11.1.8.2.	Urinary catheterization is painful	4 (0.1%)
11.2.4.5.	Anemia due to bone marrow infiltration (metastasis)	4 (0.1%)
11.2.5.2.	Impact of treatment on diseases other than cancer	4 (0.1%)
12.1.2.3.	Depression due to recurrence or metastasis	4 (0.1%)
12.2.3.2.	What will happen to my future life	4 (0.1%)
12.4.1.12.	regret	4 (0.1%)
12.4.2.7.	Ups and downs of feelings due to treatment, symptoms, and events in life	4 (0.1%)
12.4.2.8.	Thing about mental instability after cancer (others)	4 (0.1%)
13.3.1.3.	Selection of clothes and underwear (change in body shape due to surgery)	4 (0.1%)
14.1.1.1.	Mortgage repayment	4 (0.1%)
14.1.2.11.	Medical costs are high and you cannot see or receive treatment, or hesitate	4 (0.1%)
14.1.4.5.	Concerns about future medical expenses, living expenses, etc. (Other)	4 (0.1%)
14.2.1.4.	I quit my job or had to quit	4 (0.1%)
14.2.3.2.	(Employer) Can you continue working?	4 (0.1%)
14.2.4.12.	After getting cancer, my work has decreased or disappeared	4 (0.1%)
15.1.1.4.	I don't understand the degree of illness	4 (0.1%)
15.1.1.6.	I don't want to know my illness	4 (0.1%)
15.1.9.1.	I can't get the information I want, there is little information	4 (0.1%)
15.2.11.2.	Impact on children's mind and body	4 (0.1%)
15.2.8.6.	It is a burden to care for relatives living together	4 (0.1%)
2.1.3.3.	Behavior and verbal agitation and stress of other inpatients	4 (0.1%)
2.2.1.3.	Changes in medical care system and short hospital stay	4 (0.1%)
3.1.1.3.	Difficulty in selecting treatment due to lack of information and knowledge	4 (0.1%)
3.2.1.5.	When and how often should the test be performed?	4 (0.1%)
4.1.2.2.	Euthanasia	4 (0.1%)
5.2.1.2.	Doctor's explanation and understanding	4 (0.1%)
5.3.1.1.	Diagnosis and treatment policies differ depending on the doctor	4 (0.1%)
5.3.1.3.	Should I get a second opinion?	4 (0.1%)
5.3.1.4.	Second opinion: Reaction of the attending physician	4 (0.1%)
5.3.2.1.	Thing about family second opinion	4 (0.1%)
7.2.1.1.	Thing about adjustment and maintenance of home care environment	4 (0.1%)
9.1.1.2.	Words and attitudes of nurses and other staff	4 (0.1%)
1.1.1.8.	Reliable doctor	3 (0%)
1.2.1.1.	Long waiting time	3 (0%)
10.1.1.2.	Words and attitudes of nurses and other staff	3 (0%)
11.1.15.2.	Anxiety about future daily life due to artificial anus	3 (0%)
11.1.18.4.	Anxiety about future daily life due to aphonia	3 (0%)
11.1.22.3.	I am worried about the effect of gastrectomy on other organs	3 (0%)
11.1.22.7.	Symptoms due to effects after gastrectomy (others)	3 (0%)
11.1.25.3.	Regarding the effects of changes in hormonal balance on daily life (others)	3 (0%)
11.1.3.6.	Symptoms of radiation-related side effects (other)	3 (0%)
11.1.6.2.	Dysphagia due to surgery	3 (0%)
11.2.2.1.	Liver dysfunction	3 (0%)
11.2.3.1.	(Other symptoms) I can't eat my favorite meal	3 (0%)
11.3.1.6.	Physical weakness / recovery after treatment	3 (0%)
11.3.2.1.	The pain of not being able to live a normal life before illness	3 (0%)
12.1.2.4.	The pain and fear associated with recurrence and new metastases	3 (0%)
12.3.1.3.	When, where and how to die	3 (0%)
12.4.1.13.	Remorse, remorse	3 (0%)
12.4.2.1.	Grief and suffering for continued negative events	3 (0%)
12.4.3.3.	Depression	3 (0%)
13.1.2.3.	Seeking to die	3 (0%)
14.1.1.3.	Borrowing repayment	3 (0%)
14.1.2.13.	A feeling of burden due to not being certified as a disabled person	3 (0%)
14.1.2.7.	Dissatisfaction with the high-cost medical treatment system	3 (0%)
14.1.3.1.	Forcibly work for income	3 (0%)
14.1.3.7.	Thing about economic change by cancer morbidity (others)	3 (0%)
14.1.5.7.	High costs not covered by insurance for postoperative formation / reconstruction, etc.	3 (0%)
14.2.1.9.	Recruitment canceled	3 (0%)
14.2.4.6.	(Manager / Self-employed) Keeping the cancer hidden from customers	3 (0%)
14.2.4.8.	Self-employed closure	3 (0%)
15.2.1.4.	Impact on spouse's work	3 (0%)
15.2.15.5.	Anxiety about cancer progression during pregnancy	3 (0%)
15.2.15.6.	Uncertain about the impact of treatment on pregnant children	3 (0%)
15.2.6.10.	I'm worried about the family left behind	3 (0%)
15.2.7.1.	Leave elderly parents (use of facilities)	3 (0%)
15.2.8.4.	The content and frequency of meals do not match with my family	3 (0%)
2.1.1.1.	Lack of explanation about hospitalization	3 (0%)
2.1.1.3.	Thing about hospitalization procedure and preparation (other)	3 (0%)
2.1.3.5.	Hospitalization: Refraining from and caring for other patients and nurses	3 (0%)
2.3.1.2.	Relationship with medical staff at the transfer destination, concerns about diagnosis and treatment	3 (0%)
3.1.2.2.	There is no cure, difficult	3 (0%)
3.1.2.8.	Can you tolerate the treatment you are about to start?	3 (0%)
3.1.3.12.	Treatments are becoming more and more limited	3 (0%)
3.1.3.13.	There are few cases and treatment research is not sufficient	3 (0%)
3.1.6.1.	Thing about treatment (other)	3 (0%)
3.2.1.4.	Examination is painful	3 (0%)
5.3.1.2.	Gathering information about second opinions	3 (0%)
10.2.2.1.	It is stressful to talk about the history of illness at non-cancer visits	2 (0%)
11.1.1.8.	Symptoms of side effects from anticancer drugs (other)	2 (0%)
11.1.12.2.	Itching and rash around the artificial anus	2 (0%)
11.1.13.4.	Anxiety that the temporarily constructed artificial anus cannot be closed	2 (0%)
11.1.14.2.	Behavior restricted by artificial anus	2 (0%)
11.1.14.3.	Gas and stool are released without knowing it due to artificial anus construction (worried about odor)	2 (0%)
11.1.16.3.	Feeling of pressure due to lymphedema	2 (0%)
11.1.17.2.	Restrictions on clothing selection due to lymphedema	2 (0%)
11.1.17.4.	(Lymphedema) Discomfort / inconvenience caused by wearing elastic stockings	2 (0%)
11.1.18.3.	Changes in eating habits due to laryngectomy	2 (0%)
11.1.2.3.	Persistent side effects of anticancer drugs (other)	2 (0%)
11.1.23.1.	Abdominal pain / vomiting due to ileus (intestinal obstruction)	2 (0%)
11.1.24.6.	Symptoms due to changes in hormone balance and side effects of hormone therapy (others)	2 (0%)
11.1.26.1.	Male dysfunction (erectile dysfunction, etc.)	2 (0%)
11.1.27.2.	Resistance to sexual life	2 (0%)
11.1.27.3.	Concerned about the effects of sexual activity on the body	2 (0%)
11.1.29.1.	Pain around the artificial bladder	2 (0%)
11.1.3.2.	Headache / nausea due to side effects of radiation	2 (0%)
11.1.4.4.	Effects of radiation sequelae on taste and smell	2 (0%)
11.1.4.8.	Thing about sequelae by radiation (others)	2 (0%)
11.1.5.2.	Persistent scars and surrounding pain, numbness, tightness, etc.	2 (0%)
11.1.9.1.	constipation	2 (0%)
11.1.9.5.	Loss of stool	2 (0%)
11.2.1.2.	Changes in scars (keloids, pain, itching, wound infections)	2 (0%)
11.2.1.9.	Persistent symptoms (others)	2 (0%)
11.2.3.2.	(Other symptoms) Continuing a liquid diet is stressful	2 (0%)
11.2.4.1.	Pleural effusion	2 (0%)
11.2.4.3.	Ascites	2 (0%)
11.3.1.3.	Future life management	2 (0%)
11.3.1.5.	Weight loss, weight loss after treatment	2 (0%)
12.1.2.2.	Mental impact due to recurrence or new metastasis	2 (0%)
12.2.2.3.	Vague anxiety about work and school	2 (0%)
12.3.1.1.	How long can i live	2 (0%)
12.3.1.2.	Cancer equal death	2 (0%)
12.3.1.4.	I'm worried about my posthumous life	2 (0%)
12.3.1.7.	Prepared for death	2 (0%)
12.4.1.3.	Despair / Frustration (No more, pitch black in front of you)	2 (0%)
12.4.1.8.	give up	2 (0%)
12.4.2.2.	Upset due to changes in the patient's course and circumstances	2 (0%)
12.4.2.3.	Negative thinking	2 (0%)
12.4.2.4.	Insomnia and loss of appetite due to anxiety	2 (0%)
12.4.3.4.	I can't control my emotions	2 (0%)
13.3.3.4.	Feeling your existence meaningless	2 (0%)
13.3.3.5.	I take a step back when interacting with people	2 (0%)
14.1.1.2.	Children's tuition	2 (0%)
14.1.2.1.	High medical costs	2 (0%)
14.1.3.4.	I'm worried about my income declining or disappearing	2 (0%)
14.2.1.1.	I can't do my job	2 (0%)
14.2.3.10.	(Employer) Balancing work and treatment	2 (0%)
14.2.6.1.	Anxiety about being fired	2 (0%)
15.1.1.3.	Prejudice against surrounding cancer morbidity (seen with special eyes, rumors, etc.)	2 (0%)
15.1.3.2.	No one to talk to or talk to	2 (0%)
15.1.3.3.	I feel like I'm left behind by society	2 (0%)
15.1.3.6.	There is no one to take care of	2 (0%)
15.1.5.2.	Anxiety about being able to respond to changes in society and surroundings	2 (0%)
15.1.8.3.	Marriage refused due to cancer	2 (0%)
15.1.9.4.	Is the information obtained from the media and surroundings correct?	2 (0%)
15.2.11.10.	Children with disabilities are worried	2 (0%)
15.2.11.6.	I'm worried about the children left behind	2 (0%)
15.2.12.4.	Resistance to contact with children due to changes in appearance	2 (0%)
15.2.2.7.	I was forced to separate for treatment	2 (0%)
15.2.6.6.	Family worried	2 (0%)
15.2.6.8.	Burden the family	2 (0%)
15.2.8.3.	The behavior of the spouse's parents	2 (0%)
2.3.1.1.	Dissatisfaction with the medical staff who triggered the transfer	2 (0%)
3.1.1.2.	Leave treatment choices to others	2 (0%)
3.1.1.4.	Treatment methods differ depending on the hospital and doctor	2 (0%)
3.1.2.3.	There is no other cure	2 (0%)
3.1.2.7.	Can a donor be found (bone marrow transplant)?	2 (0%)
3.1.4.1.	Anxiety / fear of treatment due to previous experience	2 (0%)
4.1.1.2.	I'm worried about the situation at the end of life	2 (0%)
4.1.1.4.	Concerns about the end of life (others)	2 (0%)
4.1.2.1.	I want you to reduce the pain	2 (0%)
4.2.1.1.	How to relieve pain (symptoms)	2 (0%)
4.2.2.2.	Thing about place of palliative care (other)	2 (0%)
5.1.2.1.	Distrust due to lack of formal notice to the person	2 (0%)
8.1.1.4.	Privacy protection in large rooms	2 (0%)
8.2.1.3.	Frequent visits to the hospital are difficult	2 (0%)
9.1.1.6.	Distrust of doctors based on dealing with people close to you	2 (0%)
9.1.2.1.	The doctor seems busy and can't speak slowly	2 (0%)
9.2.1.3.	Lack of mental support system	2 (0%)
1.1.1.5.	I can't find a hospital that can handle the aftereffects (lymphedema, etc.)	1 (0%)
10.1.1.1.	Doctor's words and attitude	1 (0%)
10.2.2.2.	I don't want to see surgical scars on non-cancer visits	1 (0%)
11.1.1.7.	Diarrhea and constipation caused by anticancer drugs	1 (0%)
11.1.1.9.	Precancerous symptoms caused by anticancer drugs	1 (0%)
11.1.10.1.	Frequent toilets due to defecation problems cause trouble when going out or working	1 (0%)
11.1.10.3.	Be careful when you come out to the public because of defecation disorder	1 (0%)
11.1.10.4.	Lack of sleep due to frequent toilets due to defecation problems	1 (0%)
11.1.13.3.	Must be an artificial anus for the rest of your life	1 (0%)
11.1.14.5.	Difficult to go out or travel for a long time due to artificial anus	1 (0%)
11.1.16.4.	Dullness due to lymphedema	1 (0%)
11.1.16.5.	Swelling due to lymphedema	1 (0%)
11.1.17.3.	Difficulty walking / going out / working / housework / exercise due to lymphedema	1 (0%)
11.1.19.3.	Isolated from society due to aphonia	1 (0%)
11.1.2.2.	Effects of side effects of anticancer drugs on daily life	1 (0%)
11.1.20.3.	(Aphonia) I can't convey my intention	1 (0%)
11.1.21.2.	The pain of having to cook even though I can't enjoy eating because of gastrectomy	1 (0%)
11.1.21.3.	I'm worried if I can maintain nutrition by gastrectomy	1 (0%)
11.1.21.9.	Dietary effects of gastrectomy (others)	1 (0%)
11.1.22.1.	Recovery after gastrectomy	1 (0%)
11.1.22.8.	Thing about influence after gastrectomy (other)	1 (0%)
11.1.25.1.	(Changes in hormonal balance) I can't concentrate on my work due to menopausal symptoms	1 (0%)
11.1.27.4.	Regarding the effects of cancer morbidity, treatment, and sexual dysfunction on sexual life (others)	1 (0%)
11.1.29.2.	Rash / itch around the artificial bladder	1 (0%)
11.1.3.4.	Rough mucous membranes due to radiation therapy (mouth, throat, intestines, etc.)	1 (0%)
11.1.30.1.	The smell of urine leaks due to the artificial bladder	1 (0%)
11.1.30.4.	Because of the artificial bladder, people tend to refrain from staying or bathing while traveling.	1 (0%)
11.1.30.5.	Inconvenience of daily life due to artificial bladder	1 (0%)
11.1.4.1.	(Sequelae of radiation) Dry mouth and sore throat due to impaired salivation	1 (0%)
11.1.4.5.	Effects of radiation sequelae on the eyes	1 (0%)
11.1.5.4.	Effects of sequelae after axillary lymph node dissection on daily life	1 (0%)
11.1.5.7.	Persistent postoperative sequelae (others)	1 (0%)
11.1.5.8.	Temporary symptoms due to postoperative complications	1 (0%)
11.1.6.4.	Difficulty walking due to postoperative sequelae	1 (0%)
11.1.7.3.	Prolonged urination (takes time)	1 (0%)
11.1.8.3.	I can't go out for a long time due to urinary incontinence	1 (0%)
11.2.2.2.	Renal dysfunction	1 (0%)
11.2.3.3.	(Other symptoms) Insomnia, light sleep	1 (0%)
11.2.4.6.	Symptomatology associated with cancer (others)	1 (0%)
11.2.5.1.	Symptoms of other illnesses	1 (0%)
11.3.1.8.	Rehabilitation after treatment is difficult	1 (0%)
12.2.1.3.	Can you maintain and recover your physical strength?	1 (0%)
12.2.1.4.	Treatment effect / treatment period, whether it will be cured	1 (0%)
12.2.2.1.	Vague medical costs and financial concerns	1 (0%)
12.2.3.4.	Being aware of the vague future, I can't decide what to do (I can't think of it)	1 (0%)
12.4.1.11.	Anxiety and fear imaged from cancer	1 (0%)
12.4.1.14.	Depressed	1 (0%)
12.4.1.2.	Denial (can't get cancer, can't believe it)	1 (0%)
12.4.1.6.	Sadness / grief	1 (0%)
12.4.1.7.	Insomnia and loss of appetite after cancer notification	1 (0%)
12.4.2.5.	Loneliness	1 (0%)
12.5.1.1.	Depression caused by financial problems	1 (0%)
13.1.1.1.	Fall into a feeling of emptiness	1 (0%)
13.1.2.4.	I think I'm alive for treatment	1 (0%)
13.2.1.6.	Whether to prioritize work or one's life (treatment)	1 (0%)
13.2.1.7.	Whether to prioritize parental care or one's own life (treatment)	1 (0%)
13.3.2.3.	Child can no longer be born due to treatment or organ loss	1 (0%)
13.3.3.3.	Fear of not being able to do yourself	1 (0%)
14.1.1.4.	Mortgage borrowing has been constrained	1 (0%)
14.1.2.3.	Due to outpatient treatment, the burden of medical expenses and outpatient expenses is large.	1 (0%)
14.1.2.6.	I'm worried if I can pay for medical expenses	1 (0%)
14.1.4.3.	Concerns about medical expenses after recurrence / metastasis	1 (0%)
14.1.5.2.	Expenses for folk remedies, health foods, etc.	1 (0%)
14.1.5.4.	Cost of treatment and correction tools for postoperative sequelae (lymphedema, etc.)	1 (0%)
14.1.5.6.	Wig purchase cost	1 (0%)
14.2.1.3.	I'm worried about dealing with long breaks from work	1 (0%)
14.2.1.6.	Suffering (possibly suffering) disadvantages in personnel affairs	1 (0%)
14.2.1.7.	It is difficult to tell the name of the disease to the workplace, fill in the name of the disease on documents, etc. and submit it (at the end of vacation application, vacation)	1 (0%)
14.2.2.1.	The pain and anxiety of interrupting work	1 (0%)
14.2.3.1.	(Employer) Return to work and physical strength and physical condition	1 (0%)
14.2.3.6.	Concerns about taking a rest for treatment, hospital visits, tests, etc.	1 (0%)
14.2.3.7.	(Employer) Can you work as before?	1 (0%)
14.2.3.9.	(Employer) After eating at work, I can't take a rest even if I want to take a little rest	1 (0%)
14.2.4.11.	(Managers / self-employed) Banks no longer deal with	1 (0%)
14.2.4.2.	(Manager / Self-employed) Whether to continue work (business)	1 (0%)
14.2.4.9.	(Management / Self-employed) Inconvenience to customers / customers	1 (0%)
14.2.5.1.	Burden of feelings for the workplace	1 (0%)
14.2.5.4.	Work-related relationships with others	1 (0%)
14.2.5.5.	Cancer morbidity was known in the workplace	1 (0%)
14.2.6.2.	Dismissed (including restructuring)	1 (0%)
15.1.1.7.	I don't want to be sympathetic	1 (0%)
15.1.2.4.	Behave so that people around you do not know that you have cancer	1 (0%)
15.1.4.2.	Impact on leisure	1 (0%)
15.1.5.1.	Can you live your social life as before, or can you reintegrate into society?	1 (0%)
15.1.5.3.	Living alone makes me uneasy about my future life	1 (0%)
15.1.7.1.	I want to talk with the same person	1 (0%)
15.1.8.4.	The reaction of the surroundings due to the inability to give birth to children is painful	1 (0%)
15.1.9.3.	I get lost and anxious about media information	1 (0%)
15.2.1.1.	Sorry for my spouse	1 (0%)
15.2.1.2.	Spouse's mental burden	1 (0%)
15.2.1.5.	Financial burden on spouse	1 (0%)
15.2.1.6.	Leave your spouse ahead	1 (0%)
15.2.10.1.	Notification to parents (including relatives)	1 (0%)
15.2.11.3.	Financial burden on children	1 (0%)
15.2.11.7.	Future children are worried	1 (0%)
15.2.11.9.	Children are worried because they are single-mother / father-child families	1 (0%)
15.2.12.1.	I can't take good care of my child	1 (0%)
15.2.12.2.	I can't participate in children's events	1 (0%)
15.2.12.3.	Depositing children and grandchildren, deposit destination	1 (0%)
15.2.13.1.	Difficult to coordinate child care and treatment	1 (0%)
15.2.15.1.	Pregnancy (female)	1 (0%)
15.2.2.3.	Can my spouse take care of me or can I take care of myself?	1 (0%)
15.2.2.6.	I can't concentrate on treatment because of my spouse's care	1 (0%)
15.2.6.1.	Family housework burden	1 (0%)
15.2.6.2.	Family financial burden	1 (0%)
15.2.6.3.	Family mental burden	1 (0%)
15.2.7.2.	Living with spouse's parents	1 (0%)
15.2.7.4.	Family relationships	1 (0%)
15.2.8.1.	Family does not understand illness or patient's feelings	1 (0%)
15.2.8.10.	Inconsistency in treatment policy with family	1 (0%)
15.2.8.5.	Not important to family members after time of onset	1 (0%)
15.2.8.9.	My family refused to be a donor	1 (0%)
15.2.9.1.	When parting with family	1 (0%)
2.1.3.2.	Limitations and stress due to hospitalization environment	1 (0%)
2.1.3.6.	A feeling of burden due to repeated hospitalization	1 (0%)
2.2.1.1.	Prospect of discharge	1 (0%)
2.3.1.4.	I want to transfer to another hospital, but it's difficult to tell my doctor	1 (0%)
3.1.2.9.	Will Bone Marrow Transplant Work?	1 (0%)
3.1.3.14.	Concerns and problems after the start of treatment (Other)	1 (0%)
3.1.3.4.	Treatment does not proceed as planned	1 (0%)
3.1.3.8.	Worried about the effects of treatment on the body	1 (0%)
4.1.1.3.	I'm worried about life-prolonging treatment	1 (0%)
4.1.2.3.	Life-prolonging treatment	1 (0%)
4.1.4.2.	inheritance	1 (0%)
4.2.2.1.	Where to spend the end of life	1 (0%)
5.2.1.4.	I was in trouble because I didn't have a relative to attend	1 (0%)
5.3.1.5.	Second opinion doctor made a caring diagnosis to the attending physician	1 (0%)
5.3.1.6.	Matters related to second opinions (other)	1 (0%)
6.1.1.1.	Burden on patients due to lack of communication and information exchange of medical cooperation	1 (0%)
6.2.1.1.	Medical cooperation procedures (others)	1 (0%)
8.1.2.1.	Posts in the hospital	1 (0%)
8.1.2.3.	Hospital medical treatment environment	1 (0%)
8.2.1.1.	Traffic conditions are bad	1 (0%)
9.1.1.4.	I tell you that my physical condition has changed, but I can't tell, and the response is slow.	1 (0%)
9.1.1.5.	Relationships and relationships with medical professionals	1 (0%)
9.1.2.3.	There are more intervals between regular visits and less talk	1 (0%)
9.1.2.4.	Difficult to communicate with medical staff due to hearing loss	1 (0%)
9.1.2.5.	Change of doctor in charge	1 (0%)
9.1.2.6.	Unable to get advice from medical staff due to discharge	1 (0%)
9.2.1.1.	Dissatisfaction with the medical institution's system and expertise	1 (0%)
